# Supplementary material for: Analysis of Early EEG Changes After Tocilizumab Treatment in New-Onset Refractory Status Epilepticus
Source: Brain Sci. 2025 Jun 13;15(6):638. doi: 10.3390/brainsci15060638 (PMC12190564; doi:10.3390/brainsci15060638)
Supplement: Supplementary file 1 [file brainsci-15-00638-s001.zip]

Archive with 1 entries (1 files):
- brainsci-3667480-supplementary.pdf
